# Supplementary material for: Effect of Wheat Gluten Films Infused with Mint and Clove Essential Oils on the Shelf Life of Fresh Minced Chicken
Source: Foods. 2026 Jan 21;15(2):390. doi: 10.3390/foods15020390 (PMC12840709; doi:10.3390/foods15020390)
Supplement: Supplementary file 1 [file foods-15-00390-s001.zip]

Archive with 1 entries (1 files):
- foods-4067561-supplementary.pdf
